# Supplementary material for: Development of a Machine Learning Classifier for Brain Tumors Diagnosis Based on DNA Methylation Profile
Source: Front Bioinform. 2021 Nov 8;1:744345. doi: 10.3389/fbinf.2021.744345 (PMC9581020; doi:10.3389/fbinf.2021.744345)
Supplement: Supplementary file 7 [file Table1.XLSX]

## Sheet: Sheet1
Supplementary Table S1. Datasets for training set, validation and independent test set.
Group	GEO_accession	Sample number
Training set	GSE90496	2801
Validation set	GSE109379	1104
Test set	GSE104210	675
	GSE108576	37
	GSE122038	175
	GSE131482	94
	GSE138221	6
	GSE141039	153
	GSE142627	4
	GSE146426	10
	GSE147548	10
	GSE151344	21
	GSE152653	15
